# Supplementary material for: Constitutively Active Stat5b Expression in Dendritic Cells Enhances Treg-Mediated Elimination of Autoreactive CD8+ T Cells in Autoimmune Diabetes
Source: Int J Mol Sci. 2026 Jan 13;27(2):794. doi: 10.3390/ijms27020794 (PMC12841221; doi:10.3390/ijms27020794)
Supplement: Supplementary file 1 [file ijms-27-00794-s001.zip]

Archive with 1 entries (1 files):
- ijms-3558079-supplementary.pdf
